# Supplementary material for: Error-Corrected Deep Targeted Sequencing of Circulating Cell-Free DNA from Colorectal Cancer Patients for Sensitive Detection of Circulating Tumor DNA
Source: Int J Mol Sci. 2024 Apr 11;25(8):4252. doi: 10.3390/ijms25084252 (PMC11049993; doi:10.3390/ijms25084252)
Supplement: Supplementary file 1 [file ijms-25-04252-s001.zip]

Archive with 2 entries (2 files):
- ijms-2931276-supplementary.xlsx
- SUPPLEMENTARY_FIGURES_S1-S5.pdf
